# Supplementary material for: Obesity and Abdominal Obesity in Indian Population: Findings from a Nationally Representative Study of 698,286 Participants
Source: Epidemiologia (Basel). 2023 May 12;4(2):163–72. doi: 10.3390/epidemiologia4020017 (PMC10204471; doi:10.3390/epidemiologia4020017)
Supplement: Supplementary file 1 [file epidemiologia-04-00017-s001.zip]

Archive with 1 entries (1 files):
- epidemiologia-2313886-supplementary.pdf
